# Supplementary material for: Aeromonas piscicola in Chilean Salmon Farming: Genomic Insights, Phenotypic Traits, Virulence and Field Immune Response
Source: Pathogens. 2026 Apr 8;15(4):402. doi: 10.3390/pathogens15040402 (PMC13118686; doi:10.3390/pathogens15040402)
Supplement: Supplementary file 1 [file pathogens-15-00402-s001.zip]

Archive with 1 entries (1 files):
- pathogens-4220441-supplementary.xlsx
