# Supplementary material for: Aeromonas piscicola in Chilean Salmon Farming: Genomic Insights, Phenotypic Traits, Virulence and Field Immune Response
Source: Pathogens. 2026 Apr 8;15(4):402. doi: 10.3390/pathogens15040402 (PMC13118686; doi:10.3390/pathogens15040402)
Supplement: Supplementary file 1 [file pathogens-15-00402-s001.zip › pathogens-4220441-supplementary.xlsx]

## Sheet: TableS1
Gene	Forward	Reverse	Probe	Reference	DOI
vapA	ACTGTCTGTTACCCTGCCA	GCTACTTCACCCTGATTGG	FAM/ACATCAGCAGGCTTCAGAGTCACTG/IABkFQ	Gulla et al., 2016	10.1111/jfd.12420
fstA	GTGACCGCCACCTATGAATC	CATCTTGTGCTGCTGGTCAT	FAM/TTCGGGGAAGAAAAACAGTG/IABkFQ*	Chapela et al., 2018	10.1080/10454438.2017.1406419
ser	CAACCCCAACAACAGCCTG	TAGAACTTGTGGGAGAGCATG		Yu & Chu, 2011	10.1007/s10661-010-1578-1
*IABkFQ is registered IDT quencher (https://www.idtdna.com/).

## Sheet: TableS2
Group	Tank	Strain	Label	OD	Counts
G1	TK6	PM-124921	S2_E8	1.05	400000000
G2	TK6	PM-124921	S2_E7	0.11	36200000
G3	TK6	PM-124921	S2_E6	0	2330000
G4	TK6	PM-117583	A2_E8	1.04	671000000
G5	TK6	PM-117583	A2_E7	0.11	63300000
G6	TK6	PM-117583	A2_E6	0	5330000
G7	TK6	---	Control	---	---

## Sheet: TableS3
qseqid_fwd	sseqid_fwd	gene_symbol	VFG	VF_key	pident_fwd	qcov_fwd	scov_fwd	evalue_fwd	bitscore_fwd	vfdb_header
EOGOMO_00930	VFG038402(gb|WP_011705725)	gb|WP_011705725	VFG038402	gb|WP_011705725	95.4	100	100.345	0	2218	VFG038402(gb|WP_011705725) (vasK/icmF) Type VI secretion system protein [T6SS (VF0480) - Effector delivery system (VFC0086)] [Aeromonas hydrophila subsp. hydrophila ATCC 7966]
EOGOMO_08410	VFG038561(gb|WP_016349168)	gb|WP_016349168	VFG038561	gb|WP_016349168	83.1	100	100.323	0	2054	VFG038561(gb|WP_016349168) (mshQ) MSHA (mannose-sensitive hemagglutinin) pili biogenesis protein MshQ [MSHA type IV pili (VF0477) - Adherence (VFC0001)] [Aeromonas hydrophila ML09-119]
EOGOMO_00910	VFG038395(gb|WP_011705721)	gb|WP_011705721	VFG038395	gb|WP_011705721	95.2	99.7727	99.7727	0	1597	VFG038395(gb|WP_011705721) (clpB) type VI secretion system ATPase ClpV1 [T6SS (VF0480) - Effector delivery system (VFC0086)] [Aeromonas hydrophila subsp. hydrophila ATCC 7966]
EOGOMO_07810	VFG038413(gb|WP_043118350)	gb|WP_043118350	VFG038413	gb|WP_043118350	94.7	100	97.7488	0	1580	VFG038413(gb|WP_043118350) (fimC) outer membrane usher protein [Type I pili (VF0486) - Adherence (VFC0001)] [Aeromonas hydrophila ML09-119]
EOGOMO_10010	VFG049144(gb|WP_002892069)	gb|WP_002892069	VFG049144	gb|WP_002892069	69.6	98.7607	98.855	0	1394	VFG049144(gb|WP_002892069) (acrB) acriflavine resistance protein B [AcrAB (VF0568) - Antimicrobial activity/Competitive advantage (VFC0325)] [Klebsiella pneumoniae subsp. pneumoniae NTUH-K2044]
EOGOMO_05295	VFG038342(gb|WP_005320770)	gb|WP_005320770	VFG038342	gb|WP_005320770	97.7	100	100	0	1288	VFG038342(gb|WP_005320770) (ascV) Type III secretion system inner membrane export apparatus protein AscV [T3SS (VF0479) - Effector delivery system (VFC0086)] [Aeromonas salmonicida subsp. salmonicida A449]
EOGOMO_19215	VFG038861(gb|WP_005314296)	gb|WP_005314296	VFG038861	gb|WP_005314296	99.4	100	100	0	1274	VFG038861(gb|WP_005314296) (lfhA) lateral flagellar biosynthesis protein [Lateral flagella (VF0474) - Motility (VFC0204)] [Aeromonas salmonicida subsp. salmonicida A449]
EOGOMO_05600	VFG038683(gb|WP_016350056)	gb|WP_016350056	VFG038683	gb|WP_016350056	95.7	100	100	0	1266	VFG038683(gb|WP_016350056) (flhA) flagellar biosynthesis protein FlhA [Polar flagella (VF0473) - Motility (VFC0204)] [Aeromonas hydrophila ML09-119]
EOGOMO_19910	VFG038460(gb|WP_043119325)	gb|WP_043119325	VFG038460	gb|WP_043119325	93.2	100.137	100	0	1245	VFG038460(gb|WP_043119325) (tapQ) type IV pilus secretin PilQ [Tap type IV pili (VF0475) - Adherence (VFC0001)] [Aeromonas hydrophila ML09-119]
EOGOMO_07870	VFG001862(gb|WP_015444101)	gb|WP_015444101	VFG001862	gb|WP_015444101	77.9	98.4828	99.0291	0	1184	VFG001862(gb|WP_015444101) (katB) catalase-peroxidase KatB [KatAB (VF0168) - Stress survival (VFC0282)] [Legionella pneumophila subsp. pneumophila str. Philadelphia 1]
EOGOMO_07560	VFG038273(gb|WP_016349335)	gb|WP_016349335	VFG038273	gb|WP_016349335	93.7	100	100.147	0	1182	VFG038273(gb|WP_016349335) (exeD) general secretion pathway protein D [Exe T2SS (VF0478) - Effector delivery system (VFC0086)] [Aeromonas hydrophila ML09-119]
EOGOMO_00880	VFG038383(gb|WP_011705715)	gb|WP_011705715	VFG038383	gb|WP_011705715	98	100	100	0	1167	VFG038383(gb|WP_011705715) (atsH) Type VI secretion system protein [T6SS (VF0480) - Effector delivery system (VFC0086)] [Aeromonas hydrophila subsp. hydrophila ATCC 7966]
EOGOMO_14945	VFG038772(gb|WP_016351319)	gb|WP_016351319	VFG038772	gb|WP_016351319	88.1	100	100	0	1121	VFG038772(gb|WP_016351319) (flgK) flagellar hook-associated protein FlgK [Polar flagella (VF0473) - Motility (VFC0204)] [Aeromonas hydrophila ML09-119]
EOGOMO_05630	VFG038707(gb|WP_016350059)	gb|WP_016350059	VFG038707	gb|WP_016350059	90.1	100.97	100	0	1113	VFG038707(gb|WP_016350059) (cheA-2) chemotaxis protein CheA [Polar flagella (VF0473) - Motility (VFC0204)] [Aeromonas hydrophila ML09-119]
EOGOMO_08455	VFG038590(gb|WP_043118275)	gb|WP_043118275	VFG038590	gb|WP_043118275	97.9	100	100	0	1073	VFG038590(gb|WP_043118275) (mshE) ATPase protein MshE, GspE-like [MSHA type IV pili (VF0477) - Adherence (VFC0001)] [Aeromonas hydrophila ML09-119]
EOGOMO_18915	VFG038432(gb|WP_016352168)	gb|WP_016352168	VFG038432	gb|WP_016352168	99.1	100	100	0	1070	VFG038432(gb|WP_016352168) (tapB) type IV pilus assembly ATPase, PilB-like [Tap type IV pili (VF0475) - Adherence (VFC0001)] [Aeromonas hydrophila ML09-119]
EOGOMO_05360	VFG038329(gb|WP_011899438)	gb|WP_011899438	VFG038329	gb|WP_011899438	94.6	100	99.3517	0	1065	VFG038329(gb|WP_011899438) (ascC) Type III secretion system OM ring protein AscC [T3SS (VF0479) - Effector delivery system (VFC0086)] [Aeromonas salmonicida subsp. salmonicida A449]
EOGOMO_19200	VFG038864(gb|WP_073531776)	gb|WP_073531776	VFG038864	gb|WP_073531776	96.4	99.4854	100	0	1060	VFG038864(gb|WP_073531776) (fliF) flagellar MS-ring protein [Lateral flagella (VF0474) - Motility (VFC0204)] [Aeromonas salmonicida subsp. salmonicida A449]
EOGOMO_05530	VFG038627(gb|WP_016350050)	gb|WP_016350050	VFG038627	gb|WP_016350050	93.8	99.8246	99.8246	0	1007	VFG038627(gb|WP_016350050) (fliF) flagellar MS-ring protein [Polar flagella (VF0473) - Motility (VFC0204)] [Aeromonas hydrophila ML09-119]
EOGOMO_21250	VFG038261(gb|WP_016352107)	gb|WP_016352107	VFG038261	gb|WP_016352107	93.2	100.183	100	0	995	VFG038261(gb|WP_016352107) (exeA) general secretion pathway protein A [Exe T2SS (VF0478) - Effector delivery system (VFC0086)] [Aeromonas hydrophila ML09-119]
EOGOMO_00095	VFG038501(gb|WP_043119142)	gb|WP_043119142	VFG038501	gb|WP_043119142	80.5	103.472	101.776	0	988	VFG038501(gb|WP_043119142) (tapV) type IV pilus assembly protein TapV [Tap type IV pili (VF0475) - Adherence (VFC0001)] [Aeromonas hydrophila ML09-119]
EOGOMO_08240	VFG038892(gb|WP_043118302)	gb|WP_043118302	VFG038892	gb|WP_043118302	95.9	100	100	0	977	VFG038892(gb|WP_043118302) (aerA/act) Aerolysin A [Aerolysin (VF0481) - Exotoxin (VFC0235)] [Aeromonas hydrophila ML09-119]
EOGOMO_00870	VFG038380(gb|WP_043163044)	gb|WP_043163044	VFG038380	gb|WP_043163044	97.4	100	100	0	957	VFG038380(gb|WP_043163044) (vipB) Type VI secretion system contractile sheath large subunit TssC/VipB [T6SS (VF0480) - Effector delivery system (VFC0086)] [Aeromonas hydrophila subsp. hydrophila ATCC 7966]
EOGOMO_00915	VFG038397(gb|WP_011705722)	gb|WP_011705722	VFG038397	gb|WP_011705722	91.6	100	100	0	942	VFG038397(gb|WP_011705722) (vasH) sigma-54 dependent transcriptional regulator [T6SS (VF0480) - Effector delivery system (VFC0086)] [Aeromonas hydrophila subsp. hydrophila ATCC 7966]
EOGOMO_07555	VFG038277(gb|WP_016349336)	gb|WP_016349336	VFG038277	gb|WP_016349336	96.2	100	100	0	931	VFG038277(gb|WP_016349336) (exeE) general secretory pathway protein E [Exe T2SS (VF0478) - Effector delivery system (VFC0086)] [Aeromonas hydrophila ML09-119]
EOGOMO_08470	VFG038600(gb|WP_016349156)	gb|WP_016349156	VFG038600	gb|WP_016349156	91.1	100	100.359	0	925	VFG038600(gb|WP_016349156) (mshL) MSHA (mannose-sensitive hemagglutinin) pili biogenesis protein MshL, outer membrane secretin, GspD-like [MSHA type IV pili (VF0477) - Adherence (VFC0001)] [Aeromonas hydrophila ML09-119]
EOGOMO_00935	VFG038403(gb|WP_011705726)	gb|WP_011705726	VFG038403	gb|WP_011705726	94.3	100	100	0	889	VFG038403(gb|WP_011705726) (atsS) Type VI secretion system protein [T6SS (VF0480) - Effector delivery system (VFC0086)] [Aeromonas hydrophila subsp. hydrophila ATCC 7966]
EOGOMO_14980	VFG038764(gb|WP_017409846)	gb|WP_017409846	VFG038764	gb|WP_017409846	94.7	99.7881	99.5772	0	870	VFG038764(gb|WP_017409846) (flrA) FleQ protein [Polar flagella (VF0473) - Motility (VFC0204)] [Aeromonas hydrophila ML09-119]
EOGOMO_14990	VFG038756(gb|WP_011706626)	gb|WP_011706626	VFG038756	gb|WP_011706626	97.8	100	100	1.05e-317	856	VFG038756(gb|WP_011706626) (flrC) transcriptional activator [Polar flagella (VF0473) - Motility (VFC0204)] [Aeromonas hydrophila ML09-119]
EOGOMO_06045	VFG038545(gb|WP_043118798)	gb|WP_043118798	VFG038545	gb|WP_043118798	96.1	100	100	1.74e-316	855	VFG038545(gb|WP_043118798) (flpC) Flp pilus secretin FlpC [Flp/Tad pili (VF0476) - Adherence (VFC0001)] [Aeromonas hydrophila ML09-119]
EOGOMO_19185	VFG038867(gb|WP_005314284)	gb|WP_005314284	VFG038867	gb|WP_005314284	98	100.677	100	2.75e-314	847	VFG038867(gb|WP_005314284) (lfiI) lateral flagellar FliI-like assembly ATPase [Lateral flagella (VF0474) - Motility (VFC0204)] [Aeromonas salmonicida subsp. salmonicida A449]
EOGOMO_05545	VFG038639(gb|WP_011705275)	gb|WP_011705275	VFG038639	gb|WP_011705275	98.4	100	100	1.16e-312	843	VFG038639(gb|WP_011705275) (fliI) flagellum-specific ATP synthase [Polar flagella (VF0473) - Motility (VFC0204)] [Aeromonas hydrophila ML09-119]
EOGOMO_05605	VFG038687(gb|WP_016350057)	gb|WP_016350057	VFG038687	gb|WP_016350057	95.1	100.212	100	1.16e-311	843	VFG038687(gb|WP_016350057) (flhF) flagellar biosynthesis protein FlhF [Polar flagella (VF0473) - Motility (VFC0204)] [Aeromonas hydrophila ML09-119]
EOGOMO_00900	VFG038391(gb|WP_011705719)	gb|WP_011705719	VFG038391	gb|WP_011705719	98	100	100	7.27e-312	841	VFG038391(gb|WP_011705719) (atsL) Type VI secretion system protein [T6SS (VF0480) - Effector delivery system (VFC0086)] [Aeromonas hydrophila subsp. hydrophila ATCC 7966]
EOGOMO_06090	VFG038509(gb|WP_016350158)	gb|WP_016350158	VFG038509	gb|WP_016350158	92.6	100	100	0	835	VFG038509(gb|WP_016350158) (flpL) Flp pilus pseudopilin [Flp/Tad pili (VF0476) - Adherence (VFC0001)] [Aeromonas hydrophila ML09-119]
EOGOMO_05265	VFG038348(gb|WP_005320755)	gb|WP_005320755	VFG038348	gb|WP_005320755	98	98.8764	100	5.96e-308	831	VFG038348(gb|WP_005320755) (ascN) Type III secretion system ATPase [T3SS (VF0479) - Effector delivery system (VFC0086)] [Aeromonas salmonicida subsp. salmonicida A449]
EOGOMO_19115	VFG038880(gb|WP_005314250)	gb|WP_005314250	VFG038880	gb|WP_005314250	99.8	100	100	3.4e-303	819	VFG038880(gb|WP_005314250) (lfgK) lateral flagellar hook-associated protein [Lateral flagella (VF0474) - Motility (VFC0204)] [Aeromonas salmonicida subsp. salmonicida A449]
EOGOMO_19085	VFG038883(gb|WP_005314227)	gb|WP_005314227	VFG038883	gb|WP_005314227	98.4	100	100	9.81e-290	784	VFG038883(gb|WP_005314227) (lafB) flagellar hook associated protein LafB [Lateral flagella (VF0474) - Motility (VFC0204)] [Aeromonas salmonicida subsp. salmonicida A449]
EOGOMO_06060	VFG038533(gb|WP_016350152)	gb|WP_016350152	VFG038533	gb|WP_016350152	94.3	100	100	4.11e-287	778	VFG038533(gb|WP_016350152) (flpF) traffic ATPase [Flp/Tad pili (VF0476) - Adherence (VFC0001)] [Aeromonas hydrophila ML09-119]
EOGOMO_19210	VFG038862(gb|WP_011898282)	gb|WP_011898282	VFG038862	gb|WP_011898282	95	100	91.4847	1.03e-285	775	VFG038862(gb|WP_011898282) (lafK) two-component system lateral flagellar response regulator [Lateral flagella (VF0474) - Motility (VFC0204)] [Aeromonas salmonicida subsp. salmonicida A449]
EOGOMO_10495	VFG000115(gb|NP_249839)	gb|NP_249839	VFG000115	gb|NP_249839	60.8	99.374	99.5298	3.91e-279	775	VFG000115(gb|NP_249839) (toxA) exotoxin A precursor [ExoA (VF0086) - Exotoxin (VFC0235)] [Pseudomonas aeruginosa PAO1]
EOGOMO_00925	VFG038401(gb|WP_011705724)	gb|WP_011705724	VFG038401	gb|WP_011705724	82.8	102.096	101.883	2.32e-279	762	VFG038401(gb|WP_011705724) (atsQ) Type VI secretion system protein [T6SS (VF0480) - Effector delivery system (VFC0086)] [Aeromonas hydrophila subsp. hydrophila ATCC 7966]
EOGOMO_18165	VFG001855(gb|WP_197535493)	gb|WP_197535493	VFG001855	gb|WP_197535493	74.6	97.0588	96.1749	4.1e-275	757	VFG001855(gb|WP_197535493) (htpB) Hsp60, 60K heat shock protein HtpB [Hsp60 (VF0159) - Adherence (VFC0001)] [Legionella pneumophila subsp. pneumophila str. Philadelphia 1]
EOGOMO_08450	VFG038587(gb|WP_016349160)	gb|WP_016349160	VFG038587	gb|WP_016349160	95.3	100	100	1.21e-277	751	VFG038587(gb|WP_016349160) (mshG) MSHA (mannose-sensitive hemagglutinin) pili biogenesis protein MshG, GspF-like [MSHA type IV pili (VF0477) - Adherence (VFC0001)] [Aeromonas hydrophila ML09-119]
EOGOMO_18920	VFG038436(gb|WP_016352169)	gb|WP_016352169	VFG038436	gb|WP_016352169	96.1	99.7579	99.7579	7.09e-269	730	VFG038436(gb|WP_016352169) (tapC) type IV fimbrial assembly protein, PilC-like [Tap type IV pili (VF0475) - Adherence (VFC0001)] [Aeromonas hydrophila ML09-119]
EOGOMO_07550	VFG038281(gb|WP_016349337)	gb|WP_016349337	VFG038281	gb|WP_016349337	94.3	100	100	7.95e-267	724	VFG038281(gb|WP_016349337) (exeF) general secretion pathway protein F [Exe T2SS (VF0478) - Effector delivery system (VFC0086)] [Aeromonas hydrophila ML09-119]
EOGOMO_00890	VFG038387(gb|WP_011705717)	gb|WP_011705717	VFG038387	gb|WP_011705717	88.5	101.214	100.24	1.4e-264	719	VFG038387(gb|WP_011705717) (atsJ) Type VI secretion system protein [T6SS (VF0480) - Effector delivery system (VFC0086)] [Aeromonas hydrophila subsp. hydrophila ATCC 7966]
EOGOMO_15415	VFG038472(gb|WP_011706550)	gb|WP_011706550	VFG038472	gb|WP_011706550	97.4	100	100	4.44e-264	715	VFG038472(gb|WP_011706550) (tapW) twitching ATPase [Tap type IV pili (VF0475) - Adherence (VFC0001)] [Aeromonas hydrophila ML09-119]
EOGOMO_19125	VFG038878(gb|WP_005314254)	gb|WP_005314254	VFG038878	gb|WP_005314254	99.5	100	100	1e-259	703	VFG038878(gb|WP_005314254) (flgI) flagellar basal body P-ring protein [Lateral flagella (VF0474) - Motility (VFC0204)] [Aeromonas salmonicida subsp. salmonicida A449]
EOGOMO_19220	VFG038860(gb|WP_005314298)	gb|WP_005314298	VFG038860	gb|WP_005314298	99.2	100	100	8.87e-259	701	VFG038860(gb|WP_005314298) (lfhB) lateral flagellar biosynthetic protein, LfhB [Lateral flagella (VF0474) - Motility (VFC0204)] [Aeromonas salmonicida subsp. salmonicida A449]
EOGOMO_05365	VFG038328(gb|WP_005320795)	gb|WP_005320795	VFG038328	gb|WP_005320795	81.1	100.231	100	1.29e-256	701	VFG038328(gb|WP_005320795) (ascD) Type III secretion system OM ring protein AscD [T3SS (VF0479) - Effector delivery system (VFC0086)] [Aeromonas salmonicida subsp. salmonicida A449]
EOGOMO_14950	VFG038768(gb|WP_016351318)	gb|WP_016351318	VFG038768	gb|WP_016351318	90.5	100	100	2.69e-256	697	VFG038768(gb|WP_016351318) (flgL) flagellar hook-associated protein FlgL [Polar flagella (VF0473) - Motility (VFC0204)] [Aeromonas hydrophila ML09-119]
EOGOMO_05595	VFG038679(gb|WP_016350055)	gb|WP_016350055	VFG038679	gb|WP_016350055	95.5	100	100	1.03e-256	696	VFG038679(gb|WP_016350055) (flhB) flagellar biosynthetic protein FlhB [Polar flagella (VF0473) - Motility (VFC0204)] [Aeromonas hydrophila ML09-119]
EOGOMO_07520	VFG038305(gb|WP_016349343)	gb|WP_016349343	VFG038305	gb|WP_016349343	89.8	98.5	100	1.24e-254	692	VFG038305(gb|WP_016349343) (exeL) general secretion pathway protein L [Exe T2SS (VF0478) - Effector delivery system (VFC0086)] [Aeromonas hydrophila ML09-119]
EOGOMO_05635	VFG038711(gb|WP_016350060)	gb|WP_016350060	VFG038711	gb|WP_016350060	95.7	100	100	3.88e-254	689	VFG038711(gb|WP_016350060) (cheB-2) chemotaxis-specific methylesterase [Polar flagella (VF0473) - Motility (VFC0204)] [Aeromonas hydrophila ML09-119]
EOGOMO_05565	VFG038655(gb|WP_011705279)	gb|WP_011705279	VFG038655	gb|WP_011705279	98.6	100	100	9.92e-254	687	VFG038655(gb|WP_011705279) (fliM) flagellar motor switch protein FliM [Polar flagella (VF0473) - Motility (VFC0204)] [Aeromonas hydrophila ML09-119]
EOGOMO_14935	VFG038780(gb|WP_011706637)	gb|WP_011706637	VFG038780	gb|WP_011706637	98.1	100	100	6.67e-252	683	VFG038780(gb|WP_011706637) (flgI) flagellar basal body P-ring protein [Polar flagella (VF0473) - Motility (VFC0204)] [Aeromonas hydrophila ML09-119]
EOGOMO_06055	VFG038537(gb|WP_016350151)	gb|WP_016350151	VFG038537	gb|WP_016350151	93	99.7326	98.939	1.5e-251	683	VFG038537(gb|WP_016350151) (flpE) Flp pilus assembly protein, ATPase [Flp/Tad pili (VF0476) - Adherence (VFC0001)] [Aeromonas hydrophila ML09-119]
EOGOMO_15920	VFG038468(gb|WP_016351972)	gb|WP_016351972	VFG038468	gb|WP_016351972	92.7	100	100	9.72e-247	670	VFG038468(gb|WP_016351972) (tapU) twitching ATPase [Tap type IV pili (VF0475) - Adherence (VFC0001)] [Aeromonas hydrophila ML09-119]
EOGOMO_00885	VFG038385(gb|WP_011705716)	gb|WP_011705716	VFG038385	gb|WP_011705716	96.7	100	100	8.7e-245	662	VFG038385(gb|WP_011705716) (atsI) Type VI secretion system protein [T6SS (VF0480) - Effector delivery system (VFC0086)] [Aeromonas hydrophila subsp. hydrophila ATCC 7966]
EOGOMO_15925	VFG038464(gb|WP_011707389)	gb|WP_011707389	VFG038464	gb|WP_011707389	98.8	100	100	1.28e-243	660	VFG038464(gb|WP_011707389) (tapT) twitching ATPase [Tap type IV pili (VF0475) - Adherence (VFC0001)] [Aeromonas hydrophila ML09-119]
EOGOMO_05535	VFG038631(gb|WP_011705273)	gb|WP_011705273	VFG038631	gb|WP_011705273	98.9	100	100	5.56e-238	647	VFG038631(gb|WP_011705273) (fliG) flagellar motor switch protein G [Polar flagella (VF0473) - Motility (VFC0204)] [Aeromonas hydrophila ML09-119]
EOGOMO_12765	VFG046465(gb|WP_003028672)	gb|WP_003028672	VFG046465	gb|WP_003028672	78.6	99.7462	99.7462	2.16e-235	644	VFG046465(gb|WP_003028672) (tufA) elongation factor Tu [EF-Tu (VF0460) - Adherence (VFC0001)] [Francisella tularensis subsp. tularensis SCHU S4]
EOGOMO_19195	VFG038865(gb|WP_005314289)	gb|WP_005314289	VFG038865	gb|WP_005314289	99.4	100	100	4.39e-234	636	VFG038865(gb|WP_005314289) (fliG) flagellar motor switch protein G [Lateral flagella (VF0474) - Motility (VFC0204)] [Aeromonas salmonicida subsp. salmonicida A449]
EOGOMO_14915	VFG038796(gb|WP_016351321)	gb|WP_016351321	VFG038796	gb|WP_016351321	76.9	100.442	102.477	1.5e-230	636	VFG038796(gb|WP_016351321) (flgE) flagellar hook protein FlgE [Polar flagella (VF0473) - Motility (VFC0204)] [Aeromonas hydrophila ML09-119]
EOGOMO_05225	VFG038355(gb|WP_005320739)	gb|WP_005320739	VFG038355	gb|WP_005320739	94.9	99.7159	99.7159	1.57e-232	633	VFG038355(gb|WP_005320739) (ascU) Type III secretion system inner membrane export apparatus protein AscU [T3SS (VF0479) - Effector delivery system (VFC0086)] [Aeromonas salmonicida subsp. salmonicida A449]
EOGOMO_14985	VFG038760(gb|WP_016351312)	gb|WP_016351312	VFG038760	gb|WP_016351312	94.5	100	100	1.41e-231	630	VFG038760(gb|WP_016351312) (flrB) two-component sensor kinase [Polar flagella (VF0473) - Motility (VFC0204)] [Aeromonas hydrophila ML09-119]
EOGOMO_14230	VFG000932(gb|WP_000026784)	gb|WP_000026784	VFG000932	gb|WP_000026784	61.6	97.482	101.119	2.72e-225	630	VFG000932(gb|WP_000026784) (entE) 2,3-dihydroxybenzoate-AMP ligase component of enterobactin synthase multienzyme complex [Enterobactin (VF0228) - Nutritional/Metabolic factor (VFC0272)] [Escherichia coli CFT073]
EOGOMO_14940	VFG038776(gb|WP_016351320)	gb|WP_016351320	VFG038776	gb|WP_016351320	88.4	101.397	100	2.26e-227	620	VFG038776(gb|WP_016351320) (flgJ) flagellar rod assembly protein/muramidase FlgJ [Polar flagella (VF0473) - Motility (VFC0204)] [Aeromonas hydrophila ML09-119]
EOGOMO_19145	VFG038874(gb|WP_005314263)	gb|WP_005314263	VFG038874	gb|WP_005314263	85.6	101.763	101.763	5.26e-226	620	VFG038874(gb|WP_005314263) (flgE) flagellar hook protein FlgE [Lateral flagella (VF0474) - Motility (VFC0204)] [Aeromonas salmonicida subsp. salmonicida A449]
EOGOMO_21160	VFG000331(gb|WP_005693548)	gb|WP_005693548	VFG000331	gb|WP_005693548	67.8	98.1053	97.8992	3.14e-222	617	VFG000331(gb|WP_005693548) (rfaE) ADP-heptose synthase [LOS (VF0044) - Immune modulation (VFC0258)] [Haemophilus influenzae Rd KW20]
EOGOMO_19070	VFG038886(gb|WP_005314222)	gb|WP_005314222	VFG038886	gb|WP_005314222	87	100	100	1.21e-225	616	VFG038886(gb|WP_005314222) (lafE) LafE, flagellar hook control length protein [Lateral flagella (VF0474) - Motility (VFC0204)] [Aeromonas salmonicida subsp. salmonicida A449]
EOGOMO_20875	VFG037028(gb|WP_002218620)	gb|WP_002218620	VFG037028	gb|WP_002218620	60.9	98.1328	93.8492	1.88e-215	601	VFG037028(gb|WP_002218620) (katA) catalase [KatA (VF0454) - Stress survival (VFC0282)] [Neisseria meningitidis MC58]
EOGOMO_19890	VFG038444(gb|WP_075384315)	gb|WP_075384315	VFG038444	gb|WP_075384315	87	100	99.1573	2.4e-219	600	VFG038444(gb|WP_075384315) (tapM) type IV pilus assembly protein PilM [Tap type IV pili (VF0475) - Adherence (VFC0001)] [Aeromonas hydrophila ML09-119]
EOGOMO_19050	VFG038890(gb|WP_005314213)	gb|WP_005314213	VFG038890	gb|WP_005314213	97.5	100	100	3.29e-220	598	VFG038890(gb|WP_005314213) (lafU) LafU, chemotaxis protein [Lateral flagella (VF0474) - Motility (VFC0204)] [Aeromonas salmonicida subsp. salmonicida A449]
EOGOMO_07525	VFG038301(gb|WP_016349342)	gb|WP_016349342	VFG038301	gb|WP_016349342	93.2	100	95.549	9.04e-216	588	VFG038301(gb|WP_016349342) (exeK) general secretion pathway protein K [Exe T2SS (VF0478) - Effector delivery system (VFC0086)] [Aeromonas hydrophila ML09-119]
EOGOMO_00315	VFG038753(gb|WP_024944879)	gb|WP_024944879	VFG038753	gb|WP_024944879	99.3	100	100	2.23e-215	584	VFG038753(gb|WP_024944879) (motY) sodium-type flagellar protein MotY [Polar flagella (VF0473) - Motility (VFC0204)] [Aeromonas hydrophila ML09-119]
EOGOMO_08460	VFG038593(gb|WP_016349158)	gb|WP_016349158	VFG038593	gb|WP_016349158	82.3	101.939	100	6.7e-208	572	VFG038593(gb|WP_016349158) (mshN) Tetratricopeptide repeat protein, PilF-like [MSHA type IV pili (VF0477) - Adherence (VFC0001)] [Aeromonas hydrophila ML09-119]
EOGOMO_14890	VFG038816(gb|WP_011706646)	gb|WP_011706646	VFG038816	gb|WP_011706646	96.7	100	100	1.43e-208	568	VFG038816(gb|WP_011706646) (cheV) CheV [Polar flagella (VF0473) - Motility (VFC0204)] [Aeromonas hydrophila ML09-119]
EOGOMO_19055	VFG038889(gb|WP_005314215)	gb|WP_005314215	VFG038889	gb|WP_005314215	100	100	100	5.88e-208	565	VFG038889(gb|WP_005314215) (lafT) LafT, flagella motor stator protein [Lateral flagella (VF0474) - Motility (VFC0204)] [Aeromonas salmonicida subsp. salmonicida A449]
EOGOMO_05610	VFG038691(gb|WP_010634619)	gb|WP_010634619	VFG038691	gb|WP_010634619	99	98.9796	100	2.78e-203	554	VFG038691(gb|WP_010634619) (flhG) CobQ/CobB/MinD/ParA family protein [Polar flagella (VF0473) - Motility (VFC0204)] [Aeromonas hydrophila ML09-119]
EOGOMO_19110	VFG038881(gb|WP_005314249)	gb|WP_005314249	VFG038881	gb|WP_005314249	99.7	100	100	1.86e-202	552	VFG038881(gb|WP_005314249) (lfgL) lateral flagellar hook-associated protein, LfgL [Lateral flagella (VF0474) - Motility (VFC0204)] [Aeromonas salmonicida subsp. salmonicida A449]
EOGOMO_08465	VFG038596(gb|WP_016349157)	gb|WP_016349157	VFG038596	gb|WP_016349157	90.8	99.6622	99.6622	3.33e-199	544	VFG038596(gb|WP_016349157) (mshM) membrane protein with ATPase domain, GspA-like [MSHA type IV pili (VF0477) - Adherence (VFC0001)] [Aeromonas hydrophila ML09-119]
EOGOMO_14895	VFG038812(gb|WP_011706645)	gb|WP_011706645	VFG038812	gb|WP_011706645	98.9	100	100	1.37e-196	535	VFG038812(gb|WP_011706645) (cheR-3) chemotaxis protein CheR [Polar flagella (VF0473) - Motility (VFC0204)] [Aeromonas hydrophila ML09-119]
EOGOMO_00860	VFG038376(gb|WP_164927604)	gb|WP_164927604	VFG038376	gb|WP_164927604	78.1	93.7229	94.7484	6.26e-190	534	VFG038376(gb|WP_164927604) (atsD) Type VI secretion system protein [T6SS (VF0480) - Effector delivery system (VFC0086)] [Aeromonas hydrophila subsp. hydrophila ATCC 7966]
EOGOMO_11605	VFG038832(gb|WP_016351724)	gb|WP_016351724	VFG038832	gb|WP_016351724	93	100.673	100	5.87e-194	531	VFG038832(gb|WP_016351724) (pomB2) flagellar motor protein MotB [Polar flagella (VF0473) - Motility (VFC0204)] [Aeromonas hydrophila ML09-119]
EOGOMO_05645	VFG038719(gb|WP_016350061)	gb|WP_016350061	VFG038719	gb|WP_016350061	92.2	101.65	100	5.15e-194	531	VFG038719(gb|WP_016350061) (pomB) ompA family protein [Polar flagella (VF0473) - Motility (VFC0204)] [Aeromonas hydrophila ML09-119]
EOGOMO_06070	VFG038525(gb|WP_043118801)	gb|WP_043118801	VFG038525	gb|WP_043118801	94.6	100	100	5.05e-193	528	VFG038525(gb|WP_043118801) (flpH) Flp pilus assembly protein FlpH [Flp/Tad pili (VF0476) - Adherence (VFC0001)] [Aeromonas hydrophila ML09-119]
EOGOMO_07565	VFG038269(gb|WP_075384415)	gb|WP_075384415	VFG038269	gb|WP_075384415	92.4	100	94.4625	5.44e-190	521	VFG038269(gb|WP_075384415) (exeC) general secretion pathway protein C [Exe T2SS (VF0478) - Effector delivery system (VFC0086)] [Aeromonas hydrophila ML09-119]
EOGOMO_05310	VFG038339(gb|WP_005320777)	gb|WP_005320777	VFG038339	gb|WP_005320777	76.2	100	100	1.29e-187	520	VFG038339(gb|WP_005320777) (acrV) Type III secretion system tip translocon AcrV [T3SS (VF0479) - Effector delivery system (VFC0086)] [Aeromonas salmonicida subsp. salmonicida A449]
EOGOMO_18925	VFG038317(gb|WP_016352170)	gb|WP_016352170	VFG038317	gb|WP_016352170	87.6	100	100	6.87e-189	517	VFG038317(gb|WP_016352170) (tapD/pilD) prepilin peptidase [Tap type IV pili (VF0475) - Adherence (VFC0001)] [Aeromonas hydrophila ML09-119]
EOGOMO_11035	VFG048797(gb|WP_004175261)	gb|WP_004175261	VFG048797	gb|WP_004175261	62.9	100	100	1.59e-185	517	VFG048797(gb|WP_004175261) (ugd) UDP-glucose 6-dehydrogenase [Capsule (VF0560) - Immune modulation (VFC0258)] [Klebsiella pneumoniae subsp. pneumoniae NTUH-K2044]
EOGOMO_05250	VFG038351(gb|WP_005320747)	gb|WP_005320747	VFG038351	gb|WP_005320747	85.6	99.3506	99.3506	1.57e-187	515	VFG038351(gb|WP_005320747) (ascQ) type III secretion system protein AscQ [T3SS (VF0479) - Effector delivery system (VFC0086)] [Aeromonas salmonicida subsp. salmonicida A449]
EOGOMO_08490	VFG038615(gb|WP_016349152)	gb|WP_016349152	VFG038615	gb|WP_016349152	92	100	100	6.36e-188	514	VFG038615(gb|WP_016349152) (mshI) MSHA (mannose-sensitive hemagglutinin) pili biogenesis protein MshI, bitopic inner membrane protein [MSHA type IV pili (VF0477) - Adherence (VFC0001)] [Aeromonas hydrophila ML09-119]
EOGOMO_00905	VFG038393(gb|WP_010634228)	gb|WP_010634228	VFG038393	gb|WP_010634228	97.3	100	100	7.05e-187	509	VFG038393(gb|WP_010634228) (dotU) Type VI secretion system protein DotU [T6SS (VF0480) - Effector delivery system (VFC0086)] [Aeromonas hydrophila subsp. hydrophila ATCC 7966]
EOGOMO_19135	VFG038876(gb|WP_005314259)	gb|WP_005314259	VFG038876	gb|WP_005314259	100	100	100	1.36e-185	506	VFG038876(gb|WP_005314259) (lfgG) lateral flagellar basal-body rod protein LfgG [Lateral flagella (VF0474) - Motility (VFC0204)] [Aeromonas salmonicida subsp. salmonicida A449]
EOGOMO_06040	VFG038549(gb|WP_016350148)	gb|WP_016350148	VFG038549	gb|WP_016350148	90.2	95.1768	100	7.35e-184	506	VFG038549(gb|WP_016350148) (flpB) Flp pilus assembly protein [Flp/Tad pili (VF0476) - Adherence (VFC0001)] [Aeromonas hydrophila ML09-119]
EOGOMO_15025	VFG001381(gb|YP_177728)	gb|YP_177728	VFG001381	gb|YP_177728	62	97.4828	99.5327	7.54e-180	506	VFG001381(gb|YP_177728) (icl) Isocitrate lyase Icl (isocitrase) (isocitratase) [Isocitrate lyase (VF0253) - Others (VFC0346)] [Mycobacterium tuberculosis H37Rv]
EOGOMO_06065	VFG038529(gb|WP_016350153)	gb|WP_016350153	VFG038529	gb|WP_016350153	90.8	100.341	100	4.74e-184	505	VFG038529(gb|WP_016350153) (flpG) Flp pilus assembly protein FlpG [Flp/Tad pili (VF0476) - Adherence (VFC0001)] [Aeromonas hydrophila ML09-119]
EOGOMO_05655	VFG038727(gb|WP_011705295)	gb|WP_011705295	VFG038727	gb|WP_011705295	86.6	100	100	2.45e-182	501	VFG038727(gb|WP_011705295) (cheW) chemotaxis protein CheW [Polar flagella (VF0473) - Motility (VFC0204)] [Aeromonas hydrophila ML09-119]
EOGOMO_05650	VFG038723(gb|WP_011705294)	gb|WP_011705294	VFG038723	gb|WP_011705294	97	100	100	1.35e-182	499	VFG038723(gb|WP_011705294) (AHML_RS07540) CobQ/CobB/MinD/ParA family protein [Polar flagella (VF0473) - Motility (VFC0204)] [Aeromonas hydrophila ML09-119]
EOGOMO_14925	VFG038788(gb|WP_011706639)	gb|WP_011706639	VFG038788	gb|WP_011706639	96.6	100	100	1.35e-181	496	VFG038788(gb|WP_011706639) (flgG) flagellar basal body rod protein FlgG [Polar flagella (VF0473) - Motility (VFC0204)] [Aeromonas hydrophila ML09-119]
EOGOMO_05345	VFG038332(gb|WP_192914500)	gb|WP_192914500	VFG038332	gb|WP_192914500	93.8	95.941	100	6.05e-180	493	VFG038332(gb|WP_192914500) (exsA) Type III secretion system transcriptional regulator [T3SS (VF0479) - Effector delivery system (VFC0086)] [Aeromonas salmonicida subsp. salmonicida A449]
EOGOMO_05270	VFG038347(gb|WP_005320757)	gb|WP_005320757	VFG038347	gb|WP_005320757	90.4	100	100	3.7e-178	490	VFG038347(gb|WP_005320757) (aopN) AopN, secretion control of translocators and immune suppressor [T3SS (VF0479) - Effector delivery system (VFC0086)] [Aeromonas salmonicida subsp. salmonicida A449]
EOGOMO_19225	VFG038859(gb|WP_005314301)	gb|WP_005314301	VFG038859	gb|WP_005314301	98.5	100	100	3.06e-177	485	VFG038859(gb|WP_005314301) (lfiR) lateral flagellar biosynthetic protein LfiR [Lateral flagella (VF0474) - Motility (VFC0204)] [Aeromonas salmonicida subsp. salmonicida A449]
EOGOMO_19165	VFG038871(gb|WP_005314274)	gb|WP_005314274	VFG038871	gb|WP_005314274	92.4	101.154	99.6212	8.33e-176	482	VFG038871(gb|WP_005314274) (lfgA) lateral flagellar basal body P-ring biosynthesis protein, LfgA [Lateral flagella (VF0474) - Motility (VFC0204)] [Aeromonas salmonicida subsp. salmonicida A449]
EOGOMO_07800	VFG038421(gb|WP_043118352)	gb|WP_043118352	VFG038421	gb|WP_043118352	70.6	100.292	100.292	5.1e-173	481	VFG038421(gb|WP_043118352) (fimE) fimbrial protein [Type I pili (VF0486) - Adherence (VFC0001)] [Aeromonas hydrophila ML09-119]
EOGOMO_05350	VFG038331(gb|WP_005320790)	gb|WP_005320790	VFG038331	gb|WP_005320790	87.8	100	100	1.13e-173	477	VFG038331(gb|WP_005320790) (exsD) Type III secretion system protein ExsD [T3SS (VF0479) - Effector delivery system (VFC0086)] [Aeromonas salmonicida subsp. salmonicida A449]
EOGOMO_04070	VFG013286(gb|WP_005694325)	gb|WP_005694325	VFG013286	gb|WP_005694325	68.8	98.5337	99.4083	2.7e-169	472	VFG013286(gb|WP_005694325) (galE) UDP-glucose 4-epimerase [LOS (VF0044) - Immune modulation (VFC0258)] [Haemophilus influenzae Rd KW20]
EOGOMO_19140	VFG038875(gb|WP_005314261)	gb|WP_005314261	VFG038875	gb|WP_005314261	99.6	100	100	7.87e-172	470	VFG038875(gb|WP_005314261) (lfgF) lateral flagellar basal-body rod protein LfgF [Lateral flagella (VF0474) - Motility (VFC0204)] [Aeromonas salmonicida subsp. salmonicida A449]
EOGOMO_04495	VFG013384(gb|WP_010869121)	gb|WP_010869121	VFG013384	gb|WP_010869121	62.6	99.4723	96.6667	4.21e-167	470	VFG013384(gb|WP_010869121) (lpxB) lipid-A-disaccharide synthase [LOS (VF0044) - Immune modulation (VFC0258)] [Haemophilus influenzae Rd KW20]
EOGOMO_15235	VFG038845(gb|WP_016351249)	gb|WP_016351249	VFG038845	gb|WP_016351249	91.1	100	102.372	2.34e-170	468	VFG038845(gb|WP_016351249) (nueA) NeuA protein [Polar flagella (VF0473) - Motility (VFC0204)] [Aeromonas hydrophila ML09-119]
EOGOMO_14920	VFG038792(gb|WP_011706640)	gb|WP_011706640	VFG038792	gb|WP_011706640	96	100	100	8.43e-169	463	VFG038792(gb|WP_011706640) (flgF) flagellar basal-body rod protein FlgF [Polar flagella (VF0473) - Motility (VFC0204)] [Aeromonas hydrophila ML09-119]
EOGOMO_05625	VFG038703(gb|WP_011705289)	gb|WP_011705289	VFG038703	gb|WP_011705289	97.2	100	100	4.18e-168	461	VFG038703(gb|WP_011705289) (cheZ) chemotaxis protein CheZ [Polar flagella (VF0473) - Motility (VFC0204)] [Aeromonas hydrophila ML09-119]
EOGOMO_05640	VFG038715(gb|WP_024943899)	gb|WP_024943899	VFG038715	gb|WP_024943899	96.3	100	100	7.82e-168	460	VFG038715(gb|WP_024943899) (motA) chemotaxis protein MotA [Polar flagella (VF0473) - Motility (VFC0204)] [Aeromonas hydrophila ML09-119]
EOGOMO_05590	VFG038675(gb|WP_011705283)	gb|WP_011705283	VFG038675	gb|WP_011705283	93.5	99.2453	100	1.37e-166	459	VFG038675(gb|WP_011705283) (fliR) flagellar biosynthesis protein FliR [Polar flagella (VF0473) - Motility (VFC0204)] [Aeromonas hydrophila ML09-119]
EOGOMO_11610	VFG038836(gb|WP_011707085)	gb|WP_011707085	VFG038836	gb|WP_011707085	94.8	100	100	4.47e-166	456	VFG038836(gb|WP_011707085) (pomA2) chemotaxis protein PomA [Polar flagella (VF0473) - Motility (VFC0204)] [Aeromonas hydrophila ML09-119]
EOGOMO_07805	VFG038417(gb|WP_016349294)	gb|WP_016349294	VFG038417	gb|WP_016349294	93	100	100	3.18e-166	456	VFG038417(gb|WP_016349294) (fimD) fimbrial chaperone protein [Type I pili (VF0486) - Adherence (VFC0001)] [Aeromonas hydrophila ML09-119]
EOGOMO_08830	VFG013465(gb|WP_005693586)	gb|WP_005693586	VFG013465	gb|WP_005693586	77	99.6479	99.6479	1.03e-164	456	VFG013465(gb|WP_005693586) (kdsA) 2-dehydro-3-deoxyphosphooctonate aldolase [LOS (VF0044) - Immune modulation (VFC0258)] [Haemophilus influenzae Rd KW20]
EOGOMO_11045	VFG012002(gb|YP_002344683)	gb|YP_002344683	VFG012002	gb|YP_002344683	67.6	97.9042	97.9042	1.45e-161	452	VFG012002(gb|YP_002344683) (pseB) UDP-GlcNAc-specific C4,6 dehydratase/C5 epimerase [Flagella (VF0114) - Motility (VFC0204)] [Campylobacter jejuni subsp. jejuni NCTC 11168]
EOGOMO_19235	VFG038857(gb|WP_005314307)	gb|WP_005314307	VFG038857	gb|WP_005314307	99.2	100	100	9.45e-164	450	VFG038857(gb|WP_005314307) (fliP) flagellar biosynthesis protein FliP [Lateral flagella (VF0474) - Motility (VFC0204)] [Aeromonas salmonicida subsp. salmonicida A449]
EOGOMO_05615	VFG038695(gb|WP_017409955)	gb|WP_017409955	VFG038695	gb|WP_017409955	96.7	100	100	6.44e-164	450	VFG038695(gb|WP_017409955) (fliA) flagellar biosynthesis sigma factor [Polar flagella (VF0473) - Motility (VFC0204)] [Aeromonas hydrophila ML09-119]
EOGOMO_07510	VFG038313(gb|WP_043118380)	gb|WP_043118380	VFG038313	gb|WP_043118380	89.3	100	100.398	1.18e-163	450	VFG038313(gb|WP_043118380) (exeN) general secretion pathway protein N [Exe T2SS (VF0478) - Effector delivery system (VFC0086)] [Aeromonas hydrophila ML09-119]
EOGOMO_19245	VFG038855(gb|WP_005314317)	gb|WP_005314317	VFG038855	gb|WP_005314317	94.5	100	100	4.2e-163	447	VFG038855(gb|WP_005314317) (lfiM) lateral flagellar motor switch protein, LfiM [Lateral flagella (VF0474) - Motility (VFC0204)] [Aeromonas salmonicida subsp. salmonicida A449]
EOGOMO_02990	VFG038840(gb|WP_005300916)	gb|WP_005300916	VFG038840	gb|WP_005300916	97.1	100	100	1.29e-161	444	VFG038840(gb|WP_005300916) (flmH) short chain dehydrogenase/reductase family oxidoreductase [Polar flagella (VF0473) - Motility (VFC0204)] [Aeromonas hydrophila ML09-119]
EOGOMO_10020	VFG013368(gb|WP_005693225)	gb|WP_005693225	VFG013368	gb|WP_005693225	63	92.663	100.888	5.47e-157	442	VFG013368(gb|WP_005693225) (rffG) dTDP-glucose 46-dehydratase [LOS (VF0044) - Immune modulation (VFC0258)] [Haemophilus influenzae Rd KW20]
EOGOMO_19130	VFG038877(gb|WP_005314257)	gb|WP_005314257	VFG038877	gb|WP_005314257	99.6	100	100	3.5e-160	439	VFG038877(gb|WP_005314257) (lfgH) lateral flagellar L-ring protein, LfgH [Lateral flagella (VF0474) - Motility (VFC0204)] [Aeromonas salmonicida subsp. salmonicida A449]
EOGOMO_06075	VFG038521(gb|WP_016350155)	gb|WP_016350155	VFG038521	gb|WP_016350155	92.9	100	100	7.57e-159	438	VFG038521(gb|WP_016350155) (flpI) Flp pilus assembly protein FlpI [Flp/Tad pili (VF0476) - Adherence (VFC0001)] [Aeromonas hydrophila ML09-119]
EOGOMO_05235	VFG038354(gb|WP_005320741)	gb|WP_005320741	VFG038354	gb|WP_005320741	91.9	98.855	98.855	5.65e-158	437	VFG038354(gb|WP_005320741) (ascT) Type III secretion system inner membrane export apparatus protein AscT [T3SS (VF0479) - Effector delivery system (VFC0086)] [Aeromonas salmonicida subsp. salmonicida A449]
EOGOMO_05580	VFG038667(gb|WP_016350054)	gb|WP_016350054	VFG038667	gb|WP_016350054	95.4	100	100	7.45e-157	434	VFG038667(gb|WP_016350054) (fliP) flagellar biosynthesis protein FliP [Polar flagella (VF0473) - Motility (VFC0204)] [Aeromonas hydrophila ML09-119]
EOGOMO_11280	VFG038505(gb|WP_011705643)	gb|WP_011705643	VFG038505	gb|WP_011705643	86.4	100	98.0989	4.1e-157	434	VFG038505(gb|WP_011705643) (tapF) type IV pilus biogenesis/stability protein, pilW-like [Tap type IV pili (VF0475) - Adherence (VFC0001)] [Aeromonas hydrophila ML09-119]
EOGOMO_13735	VFG000332(gb|WP_005632797)	gb|WP_005632797	VFG000332	gb|WP_005632797	67	99.6865	103.247	6.44e-155	433	VFG000332(gb|WP_005632797) (rfaD) ADP-L-glycero-D-mannoheptose-6-epimerase [LOS (VF0044) - Immune modulation (VFC0258)] [Haemophilus influenzae Rd KW20]
EOGOMO_05395	VFG038322(gb|WP_180975055)	gb|WP_180975055	VFG038322	gb|WP_180975055	94.1	100	97.1545	8.51e-157	432	VFG038322(gb|WP_180975055) (ascJ) type III secretion system OM ring protein AscJ [T3SS (VF0479) - Effector delivery system (VFC0086)] [Aeromonas salmonicida subsp. salmonicida A449]
EOGOMO_18965	VFG013412(gb|WP_005693459)	gb|WP_005693459	VFG013412	gb|WP_005693459	69.4	96.7427	97.377	8.09e-152	425	VFG013412(gb|WP_005693459) (lpxC) UDP-3-O-(R-3-hydroxymyristoyl)-N-acetylglucosamine deacetylase [LOS (VF0044) - Immune modulation (VFC0258)] [Haemophilus influenzae Rd KW20]
EOGOMO_14930	VFG038784(gb|WP_011706638)	gb|WP_011706638	VFG038784	gb|WP_011706638	92.8	100	100	2.96e-152	419	VFG038784(gb|WP_011706638) (flgH) flagellar basal body L-ring protein [Polar flagella (VF0473) - Motility (VFC0204)] [Aeromonas hydrophila ML09-119]
EOGOMO_08440	VFG038581(gb|WP_043118279)	gb|WP_043118279	VFG038581	gb|WP_043118279	94.2	100	100	9.91e-151	415	VFG038581(gb|WP_043118279) (mshB) MSHA (mannose-sensitive hemagglutinin) pili minor prepilin protein MshB [MSHA type IV pili (VF0477) - Adherence (VFC0001)] [Aeromonas hydrophila ML09-119]
EOGOMO_14885	VFG038820(gb|WP_161785096)	gb|WP_161785096	VFG038820	gb|WP_161785096	91.6	100	100	1.5e-147	407	VFG038820(gb|WP_161785096) (flgA) flagella basal body P-ring formation protein FlgA [Polar flagella (VF0473) - Motility (VFC0204)] [Aeromonas hydrophila ML09-119]
EOGOMO_05245	VFG038352(gb|WP_005320745)	gb|WP_005320745	VFG038352	gb|WP_005320745	99.1	100	100	1.58e-144	399	VFG038352(gb|WP_005320745) (ascR) Type III secretion system inner membrane export apparatus protein AscR [T3SS (VF0479) - Effector delivery system (VFC0086)] [Aeromonas salmonicida subsp. salmonicida A449]
EOGOMO_05540	VFG038635(gb|WP_016350051)	gb|WP_016350051	VFG038635	gb|WP_016350051	86.9	98.855	96.6418	3.77e-139	389	VFG038635(gb|WP_016350051) (fliH) flagellar assembly protein FliH [Polar flagella (VF0473) - Motility (VFC0204)] [Aeromonas hydrophila ML09-119]
EOGOMO_22310	VFG013346(gb|WP_005693178)	gb|WP_005693178	VFG013346	gb|WP_005693178	66.7	97.0297	99.661	1.29e-135	383	VFG013346(gb|WP_005693178) (galU) glucosephosphate uridylyltransferase [LOS (VF0044) - Immune modulation (VFC0258)] [Haemophilus influenzae Rd KW20]
EOGOMO_10030	VFG047039(gb|WP_003018140)	gb|WP_003018140	VFG047039	gb|WP_003018140	63	98.9726	98.2993	9.5e-135	380	VFG047039(gb|WP_003018140) (wbtL) glucose-1-phosphate thymidylyltransferase [LPS (VF0542) - Immune modulation (VFC0258)] [Francisella tularensis subsp. tularensis SCHU S4]
EOGOMO_10885	VFG038731(gb|WP_016350347)	gb|WP_016350347	VFG038731	gb|WP_016350347	73.6	100.664	101.338	3.33e-129	367	VFG038731(gb|WP_016350347) (flaA) flagellin [Polar flagella (VF0473) - Motility (VFC0204)] [Aeromonas hydrophila ML09-119]
EOGOMO_19900	VFG038452(gb|WP_016351631)	gb|WP_016351631	VFG038452	gb|WP_016351631	93	100	100	5.18e-132	366	VFG038452(gb|WP_016351631) (tapO) type IV pilus biogenesis protein PilO [Tap type IV pili (VF0475) - Adherence (VFC0001)] [Aeromonas hydrophila ML09-119]
EOGOMO_08480	VFG038607(gb|WP_016349154)	gb|WP_016349154	VFG038607	gb|WP_016349154	87	100	100	1.23e-131	366	VFG038607(gb|WP_016349154) (mshJ) MSHA (mannose-sensitive hemagglutinin) pili biogenesis protein MshJ, bitopic inner membrane protein, GspM-like [MSHA type IV pili (VF0477) - Adherence (VFC0001)] [Aeromonas hydrophila ML09-119]
EOGOMO_15785	VFG038497(gb|WP_016351992)	gb|WP_016351992	VFG038497	gb|WP_016351992	89.7	99.5098	99.0244	3.19e-131	364	VFG038497(gb|WP_016351992) (tppF) type IV pilus pseudopilin [Tap type IV pili (VF0475) - Adherence (VFC0001)] [Aeromonas hydrophila ML09-119]
EOGOMO_05405	VFG038320(gb|WP_005320812)	gb|WP_005320812	VFG038320	gb|WP_005320812	87.7	99.5475	99.5475	8.74e-128	357	VFG038320(gb|WP_005320812) (ascL) Type III secretion system C ring protein AscL [T3SS (VF0479) - Effector delivery system (VFC0086)] [Aeromonas salmonicida subsp. salmonicida A449]
EOGOMO_00830	VFG038365(gb|WP_011705044)	gb|WP_011705044	VFG038365	gb|WP_011705044	98.8	100	100	5.03e-128	353	VFG038365(gb|WP_011705044) (hcp1) HcpA-like protein [T6SS (VF0480) - Effector delivery system (VFC0086)] [Aeromonas hydrophila subsp. hydrophila ATCC 7966]
EOGOMO_00920	VFG038399(gb|WP_011705723)	gb|WP_011705723	VFG038399	gb|WP_011705723	85.6	100	100	6.46e-127	353	VFG038399(gb|WP_011705723) (atsP) Type VI secretion system protein [T6SS (VF0480) - Effector delivery system (VFC0086)] [Aeromonas hydrophila subsp. hydrophila ATCC 7966]
EOGOMO_05400	VFG038321(gb|WP_005320811)	gb|WP_005320811	VFG038321	gb|WP_005320811	83.7	100	100	2.21e-126	352	VFG038321(gb|WP_005320811) (ascK) Type III secretion system C ring protein AscK [T3SS (VF0479) - Effector delivery system (VFC0086)] [Aeromonas salmonicida subsp. salmonicida A449]
EOGOMO_19895	VFG038448(gb|WP_016351632)	gb|WP_016351632	VFG038448	gb|WP_016351632	94.8	100	100	5.2e-124	345	VFG038448(gb|WP_016351632) (tapN) type IV pilus biogenesis protein PilN [Tap type IV pili (VF0475) - Adherence (VFC0001)] [Aeromonas hydrophila ML09-119]
EOGOMO_21255	VFG038265(gb|WP_016352108)	gb|WP_016352108	VFG038265	gb|WP_016352108	80.5	100	100	2.23e-121	341	VFG038265(gb|WP_016352108) (exeB) general secretion pathway protein B [Exe T2SS (VF0478) - Effector delivery system (VFC0086)] [Aeromonas hydrophila ML09-119]
EOGOMO_19905	VFG038456(gb|WP_016351630)	gb|WP_016351630	VFG038456	gb|WP_016351630	94.3	100	100	4.25e-122	339	VFG038456(gb|WP_016351630) (tapP) type IV pilus biogenesis protein PilP [Tap type IV pili (VF0475) - Adherence (VFC0001)] [Aeromonas hydrophila ML09-119]
EOGOMO_17195	VFG045346(gb|WP_011149697)	gb|WP_011149697	VFG045346	gb|WP_011149697	62.8	101.128	100	3.86e-119	339	VFG045346(gb|WP_011149697) (IlpA) immunogenic lipoprotein A [IlpA (VF0513) - Adherence (VFC0001)] [Vibrio vulnificus YJ016]
EOGOMO_14910	VFG038800(gb|WP_016351322)	gb|WP_016351322	VFG038800	gb|WP_016351322	75.5	100.41	101.24	3.73e-119	337	VFG038800(gb|WP_016351322) (flgD) flagellar hook capping protein [Polar flagella (VF0473) - Motility (VFC0204)] [Aeromonas hydrophila ML09-119]
EOGOMO_08485	VFG038611(gb|WP_016349153)	gb|WP_016349153	VFG038611	gb|WP_016349153	89.3	100	100	2.43e-120	336	VFG038611(gb|WP_016349153) (mshI1) MSHA (mannose-sensitive hemagglutinin) pili biogenesis protein MshI1, bitopic inner membrane protein [MSHA type IV pili (VF0477) - Adherence (VFC0001)] [Aeromonas hydrophila ML09-119]
EOGOMO_19190	VFG038866(gb|WP_005314286)	gb|WP_005314286	VFG038866	gb|WP_005314286	97	100	100	9.52e-118	332	VFG038866(gb|WP_005314286) (lfiH) lateral flagellar assembly protein FliH [Lateral flagella (VF0474) - Motility (VFC0204)] [Aeromonas salmonicida subsp. salmonicida A449]
EOGOMO_21795	VFG013315(gb|WP_005694490)	gb|WP_005694490	VFG013315	gb|WP_005694490	62.8	95.4198	98.4252	1.02e-114	327	VFG013315(gb|WP_005694490) (lgtF) beta-1,4-glucosyltransferase [LOS (VF0044) - Immune modulation (VFC0258)] [Haemophilus influenzae Rd KW20]
EOGOMO_07795	VFG038425(gb|WP_016349296)	gb|WP_016349296	VFG038425	gb|WP_016349296	88.5	100	100	1.06e-114	321	VFG038425(gb|WP_016349296) (fimF) fimbrial protein [Type I pili (VF0486) - Adherence (VFC0001)] [Aeromonas hydrophila ML09-119]
EOGOMO_00895	VFG038389(gb|WP_011705718)	gb|WP_011705718	VFG038389	gb|WP_011705718	94.7	100	100	2.89e-113	316	VFG038389(gb|WP_011705718) (atsK) Type VI secretion system protein [T6SS (VF0480) - Effector delivery system (VFC0086)] [Aeromonas hydrophila subsp. hydrophila ATCC 7966]
EOGOMO_07540	VFG038289(gb|WP_016349339)	gb|WP_016349339	VFG038289	gb|WP_016349339	88.8	95.7219	97.8142	1.39e-111	313	VFG038289(gb|WP_016349339) (exeH) general secretion pathway protein H [Exe T2SS (VF0478) - Effector delivery system (VFC0086)] [Aeromonas hydrophila ML09-119]
EOGOMO_04480	VFG013374(gb|WP_005693262)	gb|WP_005693262	VFG013374	gb|WP_005693262	61.4	99.41	98.827	1.24e-104	308	VFG013374(gb|WP_005693262) (lpxD) UDP-3-O-(3-hydroxymyristoyl) glucosamine N-acyltransferase [LOS (VF0044) - Immune modulation (VFC0258)] [Haemophilus influenzae Rd KW20]
EOGOMO_07515	VFG038309(gb|WP_016349344)	gb|WP_016349344	VFG038309	gb|WP_016349344	92.6	100	100	1.46e-109	306	VFG038309(gb|WP_016349344) (exeM) general secretion pathway protein M [Exe T2SS (VF0478) - Effector delivery system (VFC0086)] [Aeromonas hydrophila ML09-119]
EOGOMO_10190	VFG013418(gb|WP_005694260)	gb|WP_005694260	VFG013418	gb|WP_005694260	78.6	100	98.9691	3.93e-108	305	VFG013418(gb|WP_005694260) (gmhA/lpcA) phosphoheptose isomerase [LOS (VF0044) - Immune modulation (VFC0258)] [Haemophilus influenzae Rd KW20]
EOGOMO_06050	VFG038541(gb|WP_016350150)	gb|WP_016350150	VFG038541	gb|WP_016350150	86.8	100	100	1e-107	303	VFG038541(gb|WP_016350150) (flpD) Flp pilus assembly protein FlpD [Flp/Tad pili (VF0476) - Adherence (VFC0001)] [Aeromonas hydrophila ML09-119]
EOGOMO_00865	VFG038378(gb|WP_011705712)	gb|WP_011705712	VFG038378	gb|WP_011705712	93.4	100	100	6.58e-108	302	VFG038378(gb|WP_011705712) (vipA) Type VI secretion system contractile sheath small subunit TssB/VipA [T6SS (VF0480) - Effector delivery system (VFC0086)] [Aeromonas hydrophila subsp. hydrophila ATCC 7966]
EOGOMO_05385	VFG038324(gb|WP_005320804)	gb|WP_005320804	VFG038324	gb|WP_005320804	83.7	100.546	100	1.07e-105	298	VFG038324(gb|WP_005320804) (ascH) Type III secretion system protein AscH, regulator needle assembling [T3SS (VF0479) - Effector delivery system (VFC0086)] [Aeromonas salmonicida subsp. salmonicida A449]
EOGOMO_06085	VFG038513(gb|WP_016350157)	gb|WP_016350157	VFG038513	gb|WP_016350157	90	100	101.19	4.98e-104	293	VFG038513(gb|WP_016350157) (flpK) Flp pilus pseudopilin [Flp/Tad pili (VF0476) - Adherence (VFC0001)] [Aeromonas hydrophila ML09-119]
EOGOMO_19935	VFG046610(gb|WP_003020688)	gb|WP_003020688	VFG046610	gb|WP_003020688	65.3	99.1071	100	8.94e-101	289	VFG046610(gb|WP_003020688) (rpe) ribulose-phosphate 3-epimerase [Capsule (VF0543) - Immune modulation (VFC0258)] [Francisella tularensis subsp. tularensis SCHU S4]
EOGOMO_06415	VFG039536(gb|NP_820549)	gb|NP_820549	VFG039536	gb|NP_820549	61.7	98.7805	99.5902	6.21e-100	288	VFG039536(gb|NP_820549) (CBU_1566) Coxiella Dot/Icm type IVB secretion system translocated effector [T4SS secreted effectors (VF0696) - Effector delivery system (VFC0086)] [Coxiella burnetii RSA 493]
EOGOMO_19065	VFG038887(gb|WP_005314220)	gb|WP_005314220	VFG038887	gb|WP_005314220	96.7	100	100	1.55e-101	285	VFG038887(gb|WP_005314220) (lafF) LafF [Lateral flagella (VF0474) - Motility (VFC0204)] [Aeromonas salmonicida subsp. salmonicida A449]
EOGOMO_05720	VFG001867(gb|WP_016357051)	gb|WP_016357051	VFG001867	gb|WP_016357051	67.2	98.9691	100	4.69e-100	285	VFG001867(gb|WP_016357051) (sodB) superoxide dismutase [SodB (VF0169) - Stress survival (VFC0282)] [Legionella pneumophila subsp. pneumophila str. Philadelphia 1]
EOGOMO_07545	VFG038285(gb|WP_005308483)	gb|WP_005308483	VFG038285	gb|WP_005308483	99.3	100	100	1.59e-101	284	VFG038285(gb|WP_005308483) (exeG) general secretion pathway protein G [Exe T2SS (VF0478) - Effector delivery system (VFC0086)] [Aeromonas hydrophila ML09-119]
EOGOMO_16850	VFG042734(gb|NP_249343)	gb|NP_249343	VFG042734	gb|NP_249343	67.3	95.283	94.3925	7.77e-97	278	VFG042734(gb|NP_249343) (vfr) cAMP-regulatory protein [Type IV pili (VF0082) - Adherence (VFC0001)] [Pseudomonas aeruginosa PAO1]
EOGOMO_00875	VFG038381(gb|WP_011705714)	gb|WP_011705714	VFG038381	gb|WP_011705714	92.3	100	100	8.51e-97	272	VFG038381(gb|WP_011705714) (atsG) Type VI secretion system protein [T6SS (VF0480) - Effector delivery system (VFC0086)] [Aeromonas hydrophila subsp. hydrophila ATCC 7966]
EOGOMO_19175	VFG038869(gb|WP_005314279)	gb|WP_005314279	VFG038869	gb|WP_005314279	93.9	100	100	1.34e-95	270	VFG038869(gb|WP_005314279) (lfgN) lateral flagellar protein, LfgN [Lateral flagella (VF0474) - Motility (VFC0204)] [Aeromonas salmonicida subsp. salmonicida A449]
EOGOMO_05560	VFG038651(gb|WP_011705278)	gb|WP_011705278	VFG038651	gb|WP_011705278	94.8	100.585	100	2.37e-94	268	VFG038651(gb|WP_011705278) (fliL) flagellar basal body-associated protein FliL [Polar flagella (VF0473) - Motility (VFC0204)] [Aeromonas hydrophila ML09-119]
EOGOMO_05300	VFG038341(gb|WP_005320772)	gb|WP_005320772	VFG038341	gb|WP_005320772	82.8	100	100	8.59e-94	265	VFG038341(gb|WP_005320772) (acrR) Type III secretion system regulator, LcrR-like [T3SS (VF0479) - Effector delivery system (VFC0086)] [Aeromonas salmonicida subsp. salmonicida A449]
EOGOMO_06865	VFG018241(gb|WP_001130227)	gb|WP_001130227	VFG018241	gb|WP_001130227	78.1	100	98.2558	3.62e-93	265	VFG018241(gb|WP_001130227) (luxS) S-ribosylhomocysteinase [AI-2 (VF0406) - Biofilm (VFC0271)] [Vibrio cholerae O1 biovar El Tor str. N16961]
EOGOMO_19155	VFG038873(gb|WP_005314270)	gb|WP_005314270	VFG038873	gb|WP_005314270	99.3	100	100	1.17e-93	264	VFG038873(gb|WP_005314270) (flgC) flagellar basal body rod protein FlgC [Lateral flagella (VF0474) - Motility (VFC0204)] [Aeromonas salmonicida subsp. salmonicida A449]
EOGOMO_06080	VFG038517(gb|WP_016350156)	gb|WP_016350156	VFG038517	gb|WP_016350156	91.1	100	100	2.23e-92	262	VFG038517(gb|WP_016350156) (flpJ) Flp pilus pseudopilin [Flp/Tad pili (VF0476) - Adherence (VFC0001)] [Aeromonas hydrophila ML09-119]
EOGOMO_05330	VFG038335(gb|WP_005320783)	gb|WP_005320783	VFG038335	gb|WP_005320783	91.2	100	100	4.31e-92	261	VFG038335(gb|WP_005320783) (exsC) chaperone protein [T3SS (VF0479) - Effector delivery system (VFC0086)] [Aeromonas salmonicida subsp. salmonicida A449]
EOGOMO_18580	VFG000121(gb|NP_249453)	gb|NP_249453	VFG000121	gb|NP_249453	67.9	95.3368	95.3368	1.82e-90	260	VFG000121(gb|NP_249453) (algU) alginate biosynthesis protein AlgZ/FimS [Alginate (VF0091) - Biofilm (VFC0271)] [Pseudomonas aeruginosa PAO1]
EOGOMO_19080	VFG038884(gb|WP_005314225)	gb|WP_005314225	VFG038884	gb|WP_005314225	98.5	100	100	7.01e-92	259	VFG038884(gb|WP_005314225) (lafC) LafC, flagellar export chaperone [Lateral flagella (VF0474) - Motility (VFC0204)] [Aeromonas salmonicida subsp. salmonicida A449]
EOGOMO_05550	VFG038643(gb|WP_011705276)	gb|WP_011705276	VFG038643	gb|WP_011705276	97.3	100	100	2.31e-91	259	VFG038643(gb|WP_011705276) (fliJ) flagellar export protein FliJ [Polar flagella (VF0473) - Motility (VFC0204)] [Aeromonas hydrophila ML09-119]
EOGOMO_06035	VFG038553(gb|WP_016350147)	gb|WP_016350147	VFG038553	gb|WP_016350147	93.3	97.1014	97.8102	2.49e-91	258	VFG038553(gb|WP_016350147) (flpA) prepilin peptidase [Flp/Tad pili (VF0476) - Adherence (VFC0001)] [Aeromonas hydrophila ML09-119]
EOGOMO_19160	VFG038872(gb|WP_005314272)	gb|WP_005314272	VFG038872	gb|WP_005314272	99.2	100	100	7.32e-89	251	VFG038872(gb|WP_005314272) (lfgB) lateral flagellar basal body protein, LfgB [Lateral flagella (VF0474) - Motility (VFC0204)] [Aeromonas salmonicida subsp. salmonicida A449]
EOGOMO_14905	VFG038804(gb|WP_011706643)	gb|WP_011706643	VFG038804	gb|WP_011706643	97.1	100	100	1.54e-88	251	VFG038804(gb|WP_011706643) (flgC) flagellar basal body rod protein FlgC [Polar flagella (VF0473) - Motility (VFC0204)] [Aeromonas hydrophila ML09-119]
EOGOMO_14900	VFG038808(gb|WP_011706644)	gb|WP_011706644	VFG038808	gb|WP_011706644	97	100	100	9.15e-89	251	VFG038808(gb|WP_011706644) (flgB) flagellar basal-body rod protein FlgB [Polar flagella (VF0473) - Motility (VFC0204)] [Aeromonas hydrophila ML09-119]
EOGOMO_19120	VFG038879(gb|WP_005314251)	gb|WP_005314251	VFG038879	gb|WP_005314251	98.5	100	100	5.3e-88	249	VFG038879(gb|WP_005314251) (flgJ) peptidoglycan hydrolase [Lateral flagella (VF0474) - Motility (VFC0204)] [Aeromonas salmonicida subsp. salmonicida A449]
EOGOMO_05660	VFG007544(gb|WP_000075896)	gb|WP_000075896	VFG007544	gb|WP_000075896	80.5	91.9753	90.8537	4.29e-86	247	VFG007544(gb|WP_000075896) (cheW) purine-binding chemotaxis protein CheW [Flagella (VF0519) - Motility (VFC0204)] [Vibrio cholerae O1 biovar El Tor str. N16961]
EOGOMO_08425	VFG038572(gb|WP_016349165)	gb|WP_016349165	VFG038572	gb|WP_016349165	65.6	100.481	111.765	3.94e-85	247	VFG038572(gb|WP_016349165) (mshD) MSHA (mannose-sensitive hemagglutinin) pili minor prepilin protein MshD [MSHA type IV pili (VF0477) - Adherence (VFC0001)] [Aeromonas hydrophila ML09-119]
EOGOMO_06455	VFG000478(gb|NP_459678)	gb|NP_459678	VFG000478	gb|NP_459678	81.7	100	94.6667	1.7e-86	246	VFG000478(gb|NP_459678) (fur) ferric iron uptake transcriptional regulator [Fur (VF0113) - Regulation (VFC0301)] [Salmonella enterica subsp. enterica serovar Typhimurium str. LT2]
EOGOMO_08445	VFG038584(gb|WP_016349161)	gb|WP_016349161	VFG038584	gb|WP_016349161	72.5	100	100	8.41e-86	245	VFG038584(gb|WP_016349161) (mshF) hypothetical protein [MSHA type IV pili (VF0477) - Adherence (VFC0001)] [Aeromonas hydrophila ML09-119]
EOGOMO_05620	VFG038699(gb|WP_010634617)	gb|WP_010634617	VFG038699	gb|WP_010634617	100	100	96.8504	6.01e-86	243	VFG038699(gb|WP_010634617) (cheY) chemotaxis protein CheY [Polar flagella (VF0473) - Motility (VFC0204)] [Aeromonas hydrophila ML09-119]
EOGOMO_05355	VFG038330(gb|WP_011899439)	gb|WP_011899439	VFG038330	gb|WP_011899439	87.2	100	100	2e-85	243	VFG038330(gb|WP_011899439) (ascB) chaperone protein [T3SS (VF0479) - Effector delivery system (VFC0086)] [Aeromonas salmonicida subsp. salmonicida A449]
EOGOMO_13975	VFG000077(gb|NP_465991)	gb|NP_465991	VFG000077	gb|NP_465991	61.2	90.8213	94.9495	2.57e-83	243	VFG000077(gb|NP_465991) (clpP) ATP-dependent Clp protease proteolytic subunit [ClpP (VF0074) - Stress survival (VFC0282)] [Listeria monocytogenes EGD-e]
EOGOMO_05260	VFG038349(gb|WP_005320751)	gb|WP_005320751	VFG038349	gb|WP_005320751	92.8	100	100	7.7e-82	235	VFG038349(gb|WP_005320751) (ascO) Type III secretion system protein AscO [T3SS (VF0479) - Effector delivery system (VFC0086)] [Aeromonas salmonicida subsp. salmonicida A449]
EOGOMO_08430	VFG038576(gb|WP_016349164)	gb|WP_016349164	VFG038576	gb|WP_016349164	74.2	97.0238	98.1928	8.76e-81	234	VFG038576(gb|WP_016349164) (mshC) MSHA (mannose-sensitive hemagglutinin) pili minor prepilin protein MshC [MSHA type IV pili (VF0477) - Adherence (VFC0001)] [Aeromonas hydrophila ML09-119]
EOGOMO_05570	VFG038659(gb|WP_011705280)	gb|WP_011705280	VFG038659	gb|WP_011705280	98.5	100	100	8.17e-82	233	VFG038659(gb|WP_011705280) (fliN) flagellar motor switch protein FliN [Polar flagella (VF0473) - Motility (VFC0204)] [Aeromonas hydrophila ML09-119]
EOGOMO_14875	VFG038828(gb|WP_011706649)	gb|WP_011706649	VFG038828	gb|WP_011706649	89.1	100	100	5.58e-81	232	VFG038828(gb|WP_011706649) (flgN) flagellar protein FlgN [Polar flagella (VF0473) - Motility (VFC0204)] [Aeromonas hydrophila ML09-119]
EOGOMO_19180	VFG038868(gb|WP_005314282)	gb|WP_005314282	VFG038868	gb|WP_005314282	92.8	100	100	8.54e-81	231	VFG038868(gb|WP_005314282) (lfiJ) lateral flagellar protein, LfiJ [Lateral flagella (VF0474) - Motility (VFC0204)] [Aeromonas salmonicida subsp. salmonicida A449]
EOGOMO_05280	VFG038345(gb|WP_005320764)	gb|WP_005320764	VFG038345	gb|WP_005320764	92.6	99.187	99.187	5.69e-81	231	VFG038345(gb|WP_005320764) (acr2) chaperone protein [T3SS (VF0479) - Effector delivery system (VFC0086)] [Aeromonas salmonicida subsp. salmonicida A449]
EOGOMO_19240	VFG038856(gb|WP_005314315)	gb|WP_005314315	VFG038856	gb|WP_005314315	99.2	100	96	4.42e-80	228	VFG038856(gb|WP_005314315) (lfiN) lateral flagellar motor switch protein, lfiN [Lateral flagella (VF0474) - Motility (VFC0204)] [Aeromonas salmonicida subsp. salmonicida A449]
EOGOMO_05575	VFG038663(gb|WP_005298795)	gb|WP_005298795	VFG038663	gb|WP_005298795	95.3	100	100	8.93e-80	228	VFG038663(gb|WP_005298795) (fliO) flagellar biosynthesis protein, FliO [Polar flagella (VF0473) - Motility (VFC0204)] [Aeromonas hydrophila ML09-119]
EOGOMO_05285	VFG038344(gb|WP_005320766)	gb|WP_005320766	VFG038344	gb|WP_005320766	96.7	100	100	2.34e-79	226	VFG038344(gb|WP_005320766) (ascX) Unknown function, chaperoned by AscY [T3SS (VF0479) - Effector delivery system (VFC0086)] [Aeromonas salmonicida subsp. salmonicida A449]
EOGOMO_07535	VFG038293(gb|WP_016349340)	gb|WP_016349340	VFG038293	gb|WP_016349340	94.1	100	100	1.94e-77	221	VFG038293(gb|WP_016349340) (exeI) general secretion pathway protein I [Exe T2SS (VF0478) - Effector delivery system (VFC0086)] [Aeromonas hydrophila ML09-119]
EOGOMO_05340	VFG038333(gb|WP_011899440)	gb|WP_011899440	VFG038333	gb|WP_011899440	85.7	100	100	1.1e-76	221	VFG038333(gb|WP_011899440) (exsB) type III secretion system OM ring protein ExsB [T3SS (VF0479) - Effector delivery system (VFC0086)] [Aeromonas salmonicida subsp. salmonicida A449]
EOGOMO_05315	VFG038338(gb|WP_005320778)	gb|WP_005320778	VFG038338	gb|WP_005320778	82.6	100	100	1.02e-72	213	VFG038338(gb|WP_005320778) (acrH) chaperon protein for AopB/AopD [T3SS (VF0479) - Effector delivery system (VFC0086)] [Aeromonas salmonicida subsp. salmonicida A449]
EOGOMO_19075	VFG038885(gb|WP_005314224)	gb|WP_005314224	VFG038885	gb|WP_005314224	98.2	100	100	5.3e-74	212	VFG038885(gb|WP_005314224) (lafX) LafX [Lateral flagella (VF0474) - Motility (VFC0204)] [Aeromonas salmonicida subsp. salmonicida A449]
EOGOMO_10035	VFG045304(gb|WP_010946493)	gb|WP_010946493	VFG045304	gb|WP_010946493	61.4	98.324	94.1176	2.54e-71	211	VFG045304(gb|WP_010946493) (rfbC) dTDP-4-dehydrorhamnose 3,5-epimerase [LPS (VF0171) - Immune modulation (VFC0258)] [Legionella pneumophila subsp. pneumophila str. Philadelphia 1]
EOGOMO_05380	VFG038325(gb|WP_005320802)	gb|WP_005320802	VFG038325	gb|WP_005320802	84.6	100	100	7.06e-70	202	VFG038325(gb|WP_005320802) (ascG) chaperone protein [T3SS (VF0479) - Effector delivery system (VFC0086)] [Aeromonas salmonicida subsp. salmonicida A449]
EOGOMO_05290	VFG038343(gb|WP_005320768)	gb|WP_005320768	VFG038343	gb|WP_005320768	90.4	100	98.2759	2.03e-68	198	VFG038343(gb|WP_005320768) (ascY) chaperone protein [T3SS (VF0479) - Effector delivery system (VFC0086)] [Aeromonas salmonicida subsp. salmonicida A449]
EOGOMO_05525	VFG038623(gb|WP_011705271)	gb|WP_011705271	VFG038623	gb|WP_011705271	95.2	100	100	7.79e-66	191	VFG038623(gb|WP_011705271) (fliE) flagellar hook-basal body complex protein FliE [Polar flagella (VF0473) - Motility (VFC0204)] [Aeromonas hydrophila ML09-119]
EOGOMO_05390	VFG038323(gb|WP_005320806)	gb|WP_005320806	VFG038323	gb|WP_005320806	91.1	100	100	1.84e-65	191	VFG038323(gb|WP_005320806) (ascI) Type III secretion system inner rod protein AscI [T3SS (VF0479) - Effector delivery system (VFC0086)] [Aeromonas salmonicida subsp. salmonicida A449]
EOGOMO_19205	VFG038863(gb|WP_005314292)	gb|WP_005314292	VFG038863	gb|WP_005314292	98.1	100	96.2963	3.92e-64	187	VFG038863(gb|WP_005314292) (lfiE) lateral flagellar hook basal body protein, LfiE [Lateral flagella (VF0474) - Motility (VFC0204)] [Aeromonas salmonicida subsp. salmonicida A449]
EOGOMO_14880	VFG038824(gb|WP_011706648)	gb|WP_011706648	VFG038824	gb|WP_011706648	99.1	100	100	4.66e-63	184	VFG038824(gb|WP_011706648) (flgM) anti-sigma-D factor [Polar flagella (VF0473) - Motility (VFC0204)] [Aeromonas hydrophila ML09-119]
EOGOMO_08415	VFG038564(gb|WP_016349167)	gb|WP_016349167	VFG038564	gb|WP_016349167	61.9	102.564	102.564	1.51e-57	174	VFG038564(gb|WP_016349167) (mshP) hypothetical protein [MSHA type IV pili (VF0477) - Adherence (VFC0001)] [Aeromonas hydrophila ML09-119]
EOGOMO_21575	VFG042140(gb|NP_252531)	gb|NP_252531	VFG042140	gb|NP_252531	67.8	97.4576	99.1379	1.69e-52	158	VFG042140(gb|NP_252531) (spcS) chaperone for exoS [TTSS (VF0083) - Effector delivery system (VFC0086)] [Pseudomonas aeruginosa PAO1]

## Sheet: TableS4
Functional_Description
EOGOMO_10040 glycosyltransferase family 4 protein
EOGOMO_10045 oligosaccharide flippase family protein
EOGOMO_10050 Glycosyl transferase, family 2
EOGOMO_10055 EpsG family protein
EOGOMO_10060 GalNAc-alpha-(1->4)-GalNAc-alpha-(1->3)-diNAcBac-PP-undecaprenol alpha-1,4-N-acetyl-D-galactosaminyltransferase
EOGOMO_10065 UDP-Glc:alpha-D-GlcNAc-diphosphoundecaprenol beta-1,3-glucosyltransferase WfgD
EOGOMO_10070 Galactoside O-acetyltransferase
EOGOMO_10075 UDP-glucose 4-epimerase
EOGOMO_10080 lipopolysaccharide biosynthesis protein
EOGOMO_10085 Undecaprenyl-phosphate alpha-N-acetylglucosaminyl 1-phosphate transferase
